# Supplementary material for: Co-Aggregation and Parallel Aggregation of Specific Proteins in Major Mental Illness
Source: Cells. 2023 Jul 13;12(14):1848. doi: 10.3390/cells12141848 (PMC10378145; doi:10.3390/cells12141848)
Supplement: Supplementary file 1 [file cells-12-01848-s001.zip]

Archive with 1 entries (1 files):
- cells-2488896-supplementary.pdf
